# Supplementary material for: Highly Efficient and Selective Extraction of Gold from Thiosulfate Leaching Solution Using Functionalized Dicationic Ionic Liquids
Source: Molecules. 2024 Jun 4;29(11):2659. doi: 10.3390/molecules29112659 (PMC11174032; doi:10.3390/molecules29112659)
Supplement: Supplementary file 1 [file molecules-29-02659-s001.zip]

Archive with 1 entries (1 files):
- molecules-3003799-supplementary.pdf
